# Supplementary material for: Effect of Fatty Acid Chain Modification on the Self-Assembly Behavior and Antimicrobial Activity of Antimicrobial Peptides
Source: Antibiotics (Basel). 2026 May 20;15(5):518. doi: 10.3390/antibiotics15050518 (PMC13203949; doi:10.3390/antibiotics15050518)
Supplement: Supplementary file 1 [file antibiotics-15-00518-s001.zip]

Archive with 1 entries (1 files):
- antibiotics-4313404-supplementary.pdf
